# Supplementary material for: Dysregulation of Redox Status in Urinary Bladder Cancer Patients
Source: Cancers (Basel). 2020 May 21;12(5):1296. doi: 10.3390/cancers12051296 (PMC7280975; doi:10.3390/cancers12051296)
Supplement: Supplementary file 1 [file cancers-12-01296-s001.zip]

Archive with 3 entries (2 files):
- cancers-794156-suppl-final/
- cancers-794156-suppl-final/cancers-794156-suppl-final.docx
- cancers-794156-suppl-final/cancers-794156-TableS1.xlsx
