# Supplementary material for: Dysregulation of Redox Status in Urinary Bladder Cancer Patients
Source: Cancers (Basel). 2020 May 21;12(5):1296. doi: 10.3390/cancers12051296 (PMC7280975; doi:10.3390/cancers12051296)
Supplement: Supplementary file 1 [file cancers-12-01296-s001.zip › cancers-794156-suppl-final/cancers-794156-TableS1.xlsx]

## Sheet: hgnc-symbol-check-1
Pathways	Gene	Approved symbol	Approved name	HGNC ID	Location	NCBI Gene ID	Gene function			Gene groups	Gene groups	Gene groups	Link
1) Nrf2-ARE pathway	NRF2	NFE2L2	nuclear factor, erythroid 2 like 2	HGNC:7782	2q31.2	4780	Transcription activator that binds to ARE sequence			Basic leucine zipper proteins	MicroRNA protein coding host genes		https://www.genenames.org/data/gene-symbol-report/#!/hgnc_id/HGNC:7782
	KEAP1	KEAP1	kelch like ECH associated protein 1	HGNC:23177	19p13.2	9817	Retains NRF2 in the cytosol, zinc metalloprotein			BTB domain containing	Kelch like		https://www.genenames.org/data/gene-symbol-report/#!/hgnc_id/HGNC:23177
	MAFG	MAFG	MAF bZIP transcription factor G	HGNC:6781	17q25.3	4097	NRF2 binding partner that forms heterodimer			Basic leucine zipper proteins			https://www.genenames.org/data/gene-symbol-report/#!/hgnc_id/HGNC:6781
	ABCC4	ABCC4	ATP binding cassette subfamily C member 4	HGNC:55	13q32.1	10257	Organic anion pump relevant to cellular detoxification, III phase enzyme			ATP binding cassette subfamily C			https://www.genenames.org/data/gene-symbol-report/#!/hgnc_id/HGNC:55
	GCLC	GCLC	glutamate-cysteine ligase catalytic subunit	HGNC:4311	6p12.1	2729	Glutathione synthesis			Gamma-glutamylcysteine synthetase			https://www.genenames.org/data/gene-symbol-report/#!/hgnc_id/HGNC:4311
	GCLM	GCLM	glutamate-cysteine ligase modifier subunit	HGNC:4312	1p22.1	2730	Glutathione synthesis			Gamma-glutamylcysteine synthetase			https://www.genenames.org/data/gene-symbol-report/#!/hgnc_id/HGNC:4312
	GSR	GSR	glutathione-disulfide reductase	HGNC:4623	8p12	2936	Reduces oxidized glutathione			Class-I pyridine nucleotide-disulfide oxidoreductase family	homodimeric flavoprotein		https://www.genenames.org/data/gene-symbol-report/#!/hgnc_id/HGNC:4623
	GSTP1	GSTP1	glutathione S-transferase pi 1	HGNC:4638	11q13.2	2950	Conjugation with glutathione, II phase enzyme			Soluble glutathione S-transferases			https://www.genenames.org/data/gene-symbol-report/#!/hgnc_id/HGNC:4638
	HMOX1	HMOX1	heme oxygenase 1	HGNC:5013	22q12.3	3162	An essential enzyme in heme catabolism, bladder cancer progression indicator			Heme oxygenase family			https://www.genenames.org/data/gene-symbol-report/#!/hgnc_id/HGNC:5013
	MMP9	MMP9	matrix metallopeptidase 9	HGNC:7176	20q13.12	4318	Involved in the breakdown of extracellular matrix			M10 matrix metallopeptidases			https://www.genenames.org/data/gene-symbol-report/#!/hgnc_id/HGNC:7176
	NQO1	NQO1	NAD(P)H quinone dehydrogenase 1	HGNC:2874	16q22.1	1728	Reduces quinones to hydroquinones, I phase enzyme			NAD(P)H dehydrogenase (quinone) family	FAD-binding protein		https://www.genenames.org/data/gene-symbol-report/#!/hgnc_id/HGNC:2874
	OGG1	OGG1	8-oxoguanine DNA glycosylase	HGNC:8125	3p25.3	4968	DNA repair enzyme that incises DNA at 8-oxoG residues			DNA glycosylases			https://www.genenames.org/data/gene-symbol-report/#!/hgnc_id/HGNC:8125
	PRDX1	PRDX1	peroxiredoxin 1	HGNC:9352	1p34.1	5052	Reduces peroxides with reducing equivalents provided through the thioredoxin system			Peroxiredoxins			https://www.genenames.org/data/gene-symbol-report/#!/hgnc_id/HGNC:9352
	SOD1	SOD1	superoxide dismutase 1	HGNC:11179	21q22.11	6647	Cu/Zn containing enzyme, destroys superoxide anion radicals			Superoxide dismutases			https://www.genenames.org/data/gene-symbol-report/#!/hgnc_id/HGNC:11179
	SOD2	SOD2	superoxide dismutase 2	HGNC:11180	6q25.3	6648	Mn containing enzyme, destroys superoxide anion radicals			Superoxide dismutases			https://www.genenames.org/data/gene-symbol-report/#!/hgnc_id/HGNC:11180
	SRXN1	SRXN1	sulfiredoxin 1	HGNC:16132	20p13	140809	Contributes to oxidative stress resistance by reducing cysteine-sulfinic acid formed under exposure to oxidants in the peroxiredoxins			Oxidoreductases			https://www.genenames.org/data/gene-symbol-report/#!/hgnc_id/HGNC:16132
	UGT1A6	UGT1A6	UDP glucuronosyltransferase family 1 member A6	HGNC:12538	2q37.1	54578	Conjugation with glucuronic acid, II phase enzyme			UDP glucuronosyltransferases			https://www.genenames.org/data/gene-symbol-report/#!/hgnc_id/HGNC:12538
2) selenoproteins encoding	GPX1	GPX1	glutathione peroxidase 1	HGNC:4553	3p21.31	2876	Peroxides reduction, ubiquitously expressed			Selenoproteins			https://www.genenames.org/data/gene-symbol-report/#!/hgnc_id/HGNC:4553
	GPX2	GPX2	glutathione peroxidase 2	HGNC:4554	14q23.3	2877	Reduces organic hydroperoxides, expressed gastrointestinal tissue			Selenoproteins			https://www.genenames.org/data/gene-symbol-report/#!/hgnc_id/HGNC:4554
	SELT	SELENOT	selenoprotein T	HGNC:18136	3q25.1	51714	Unknown function, abundant in ER membrane, possess CXXU motif			Selenoproteins			https://www.genenames.org/data/gene-symbol-report/#!/hgnc_id/HGNC:18136
	SEP15	SELENOF	selenoprotein F	HGNC:17705	1p22.3	9403	Involved in protein folding in ER lumen, possess CXU motif			Selenoproteins			https://www.genenames.org/data/gene-symbol-report/#!/hgnc_id/HGNC:17705
	SEPW1	SELENOW	selenoprotein W	HGNC:10752	19q13.33	6415	Peroxide reduction, widely expressed, possess CXXU motif			Selenoproteins			https://www.genenames.org/data/gene-symbol-report/#!/hgnc_id/HGNC:10752
	TRXR1	TXNRD1	thioredoxin reductase 1	HGNC:12437	12q23.3	7296	Redox signaling, widely expressed			Selenoproteins	Glutaredoxin domain containing		https://www.genenames.org/data/gene-symbol-report/#!/hgnc_id/HGNC:12437
3) DNA methylation and histone deacetylation	DNMT1	DNMT1	DNA methyltransferase 1	HGNC:2976	19p13.2	1786	DNA methyltransferase responsible for maintaining methylation.			DNA methyltransferases	Zinc fingers CXXC-type	Seven-beta-strand methyltransferase motif containing	https://www.genenames.org/data/gene-symbol-report/#!/hgnc_id/HGNC:2976
	DNMT3A	DNMT3A	DNA methyltransferase 3 alpha	HGNC:2978	2p23.3	1788	DNA methyltransferase responsible for de novo methylation.			DNA methyltransferases	PWWP domain containing	MicroRNA protein coding host genes	https://www.genenames.org/data/gene-symbol-report/#!/hgnc_id/HGNC:2978
	DNMT3B	DNMT3B	DNA methyltransferase 3 beta	HGNC:2979	20q11.21	1789	DNA methyltransferase responsible for de novo methylation.			DNA methyltransferases	PWWP domain containing		https://www.genenames.org/data/gene-symbol-report/#!/hgnc_id/HGNC:2979
	SIRT1	SIRT1	sirtuin 1	HGNC:14929	10q21.3	23411	NAD+-dependent protein deacetylases			eNoSC complex	Sirtuins		https://www.genenames.org/data/gene-symbol-report/#!/hgnc_id/HGNC:14929
HGNC - HUGO Gene Nomenclature Committee
https://www.genenames.org
